# Supplementary material for: Cadmium-induced DAG-PKC/IP3-Ca2+ double signaling pathway and cell injury in gill of freshwater crabs Sinopotamon henanense
Source: PLoS One. 2026 Apr 22;21(4):e0336415. doi: 10.1371/journal.pone.0336415 (PMC13102191; doi:10.1371/journal.pone.0336415)
Supplement: S1 Data — (XLS) [file pone.0336415.s001.xls]

## Sheet: DAG content
Cd 58 mg/L
Treatment Time (h)	DAG content (ng/g)	Average value (ng/g)	Standard Error (SE)
0	13.9601
0	15.7127	14.8331	0.50596
0	14.8264
1	22.5018
1	23.5419	23.743	0.78113
1	25.1852
2	34.3346
2	34.6034	34.0524	0.42375
2	33.2192
4	36.2376
4	38.0582	36.4999	0.83436
4	35.2039
8	28.624
8	27.2066	28.5469	0.75257
8	29.8101
Treatment time 2h
Cd concentration (mg/L)	DAG content (ng/g)	Average value (ng/g)	Standard Error (SE)
0	13.9601
0	15.7127	14.8331	0.50596
0	14.8264
14.5	19.1682
14.5	18.6006	18.179	0.72416
14.5	16.7683
29	29.1463
29	31.5064	30.7363	0.79513
29	31.5562
58	34.3346
58	34.6034	34.0524	0.42375
58	33.2192

## Sheet: IP3 content
Cd 58 mg/L
Treatment Time (h)	IP3 content (ng/g)	Average value (ng/g)	Standard Error (SE)
0	3.61863
0	3.24167	3.56135	0.170454
0	3.82375
1	5.08619
1	5.34398	5.09881	0.13805
1	4.86626
2	6.96972
2	6.56565	6.62622	0.183351
2	6.3433
4	7.07227
4	7.7569	7.22778	0.27195
4	6.85417
8	5.86186
8	5.51795	5.76721	0.125826
8	5.92182
Treatment time 2h
Cd concentration (mg/L)	IP3 content (ng/g)	Average value (ng/g)	Standard Error (SE)
0	3.61863
0	3.24167	3.5614	0.17045
0	3.82375
14.5	4.77854
14.5	5.30795	5.1075	0.16577
14.5	5.23589
29	5.2623
29	5.70024	5.4	0.15031
29	5.23735
58	6.96972
58	7.56565	6.9596	0.3529
58	6.3433

## Sheet: PKC activity
Cd 58 mg/L
Treatment Time (h)	PKC	P-PKC	P-PKC/PKC	increasing multiple	Average value	Standard Error (SE)
0	0.9302	0.0698	0.0750376	0.772905
0	0.9057	0.0943	0.104118	1.07244	1	0.116001
0	0.8992	0.1008	0.1121	1.15465
12	0.8416	0.1584	0.188213	1.93864
12	0.8075	0.1925	0.23839	2.45547	2.20667	0.149507
12	0.8223	0.1777	0.216101	2.22589
24	0.7831	0.2169	0.276976	2.85292
24	0.6825	0.3175	0.465201	4.79168	3.82778	0.5597
24	0.7285	0.2715	0.372684	3.83873
48	0.6968	0.3032	0.435132	4.48196
48	0.7504	0.2496	0.332623	3.42609	3.70662	0.392574
48	0.7623	0.2377	0.311819	3.21181

## Sheet: qPCR results
Cd 58 mg/L
Treatment Time (h)	Cytochrome P450 mRNA expression (Relative expressions)	Average value	Standard Error (SE)
0	0.732572
0	1.1339	1	0.133714
0	1.13353
12	2.89868
12	1.50583	2.07356	0.422176
12	1.81616
24	5.81569
24	4.34487	4.88228	0.468487
24	4.48627
48	3.68554
48	4.24263	4.54723	0.604914
48	5.71352
Treatment Time (h)	PDI mRNA expression (Relative expressions)	Average value	Standard Error (SE)
0	1.15414
0	1.09222	1	0.124471
0	0.753639
12	1.62887
12	1.75032	2.0188	0.331062
12	2.6772
24	2.71434
24	2.89869	3.06038	0.259386
24	3.56812
48	2.33327
48	2.24397	2.12274	0.167874
48	1.79097
Treatment Time (h)	BAG regulator 3 mRNA expression (Relative expressions)	Average value	Standard Error (SE)
0	0.709965
0	1.12281	1	0.145583
0	1.16722
12	1.14971
12	2.59519	1.80861	0.422129
12	1.68094
24	3.28553
24	3.84822	3.74706	0.242589
24	4.10741
48	2.08422
48	2.0051	2.28721	0.243623
48	2.77231
Treatment Time (h)	Hsp21 mRNA expression (Relative expressions)	Average value	Standard Error (SE)
0	0.601332
0	1.65727	1	0.331115
0	0.741395
12	1.44667
12	1.25695	1.42933	0.0949106
12	1.58436
24	1.96104
24	2.38956	2.27105	0.156431
24	2.46255
48	2.87533
48	1.65408	2.39953	0.377449
48	2.66919
Treatment Time (h)	Hsp27 mRNA expression (Relative expressions)	Average value	Standard Error (SE)
0	0.624238
0	1.1717	1	0.188113
0	1.20407
12	1.88363
12	1.22187	1.72634	0.258123
12	2.07353
24	3.29612
24	2.43652	2.85358	0.248472
24	2.82811
48	1.97025
48	1.88563	2.07576	0.149826
48	2.3714
Treatment Time (h)	Hsp70 mRNA expression (Relative expressions)	Average value	Standard Error (SE)
0	0.782528
0	1.29428	1	0.152638
0	0.923197
12	1.13504
12	1.11023	1.19598	0.0736884
12	1.34265
24	2.2699
24	2.16973	2.27473	0.0620619
24	2.38456
48	1.63747
48	1.79296	1.63723	0.0899834
48	1.48125

## Sheet: ATP content 
Cd 58 mg/L
Treatment Time (h)	ATP concentration(µmol/g prot)	Average value	Standard Error (SE)
0	385.5
0	405.28	387.267	9.92938
0	371.02
48	311.85
48	332.48	327.92	8.28169
48	339.43
72	218.46
72	246.78	221.197	14.0473
72	198.35
96	191.16
96	207.93	189.817	10.8663
96	170.36
